# Supplementary material for: S-nitrosylation of EZH2 alters PRC2 assembly, methyltransferase activity, and EZH2 stability to maintain endothelial homeostasis
Source: Nat Commun. 2025 Apr 27;16:3953. doi: 10.1038/s41467-025-59003-x (PMC12034783; doi:10.1038/s41467-025-59003-x)
Supplement: Supplementary file 4 — Supplementary Data 1 [file 41467_2025_59003_MOESM4_ESM.xlsx]

## Sheet: Sheet1
List of all unique proteins associated with EZH2 in untreated (control) HUVEC
S. No.	Description	Exp. q-value: Combined	Sum PEP Score	Coverage [%]	# Peptides	# PSMs	# Unique Peptides	# Peptides (by Search Engine): MS Amanda 2.0	# Peptides (by Search Engine): Sequest HT
1	Tubulin beta-4B chain OS=Homo sapiens OX=9606 GN=TUBB4B PE=1 SV=1	0	44.235	29	10	29	2	10	10
2	Tubulin beta-3 chain OS=Homo sapiens OX=9606 GN=TUBB3 PE=1 SV=2	0	43.87	26	8	24	1	7	8
3	Heat shock protein HSP 90-beta OS=Homo sapiens OX=9606 GN=HSP90AB1 PE=1 SV=4	0	36.423	16	9	20	4	9	9
4	Heat shock protein HSP 90-alpha OS=Homo sapiens OX=9606 GN=HSP90AA1 PE=1 SV=5	0	34.819	15	9	20	4	9	9
5	Creatine kinase M-type OS=Homo sapiens OX=9606 GN=CKM PE=1 SV=2	0	23.23	12	3	10	3	3	3
6	Actin, alpha skeletal muscle OS=Homo sapiens OX=9606 GN=ACTA1 PE=1 SV=1	0	22.344	19	6	12	1	5	5
7	Histone H2A type 3 OS=Homo sapiens OX=9606 GN=H2AW PE=1 SV=3	0	20.313	44	3	7	1	2	3
8	Histone H2A type 2-C OS=Homo sapiens OX=9606 GN=H2AC20 PE=1 SV=4	0	15.816	44	3	7	1	2	3
9	ADP/ATP translocase 2 OS=Homo sapiens OX=9606 GN=SLC25A5 PE=1 SV=7	0	15.303	22	6	11	6	6	5
10	Tubulin beta-6 chain OS=Homo sapiens OX=9606 GN=TUBB6 PE=1 SV=1	0	15.249	15	5	14	1	5	5
11	Histone H1.3 OS=Homo sapiens OX=9606 GN=H1-3 PE=1 SV=2	0	14.936	22	5	11	5	5	4
12	Actin, alpha cardiac muscle 1 OS=Homo sapiens OX=9606 GN=ACTC1 PE=1 SV=1	0	13.842	19	6	11	1	5	5
13	Vitamin D-binding protein OS=Homo sapiens OX=9606 GN=GC PE=1 SV=2	0	12.02	10	3	5	3	2	3
14	Beta-enolase OS=Homo sapiens OX=9606 GN=ENO3 PE=1 SV=5	0	12.015	12	3	11	1	2	3
15	Polyadenylate-binding protein 1 OS=Homo sapiens OX=9606 GN=PABPC1 PE=1 SV=2	0	11.398	11	6	11	4	6	5
16	Transmembrane glycoprotein NMB OS=Homo sapiens OX=9606 GN=GPNMB PE=1 SV=2	0	10.67	5	2	8	2	2	2
17	Vinculin OS=Homo sapiens OX=9606 GN=VCL PE=1 SV=4	0	10.377	2	1	2	1	1	1
18	60S ribosomal protein L36 OS=Homo sapiens OX=9606 GN=RPL36 PE=1 SV=3	0	9.704	19	2	6	2	2	2
19	Profilin-1 OS=Homo sapiens OX=9606 GN=PFN1 PE=1 SV=2	0	9.34	26	3	5	3	3	2
20	UTP--glucose-1-phosphate uridylyltransferase OS=Homo sapiens OX=9606 GN=UGP2 PE=1 SV=5	0	8.921	4	1	2	1	1	1
21	Nucleolin OS=Homo sapiens OX=9606 GN=NCL PE=1 SV=3	0	8.321	6	3	5	3	2	3
22	Proteasome subunit beta type-3 OS=Homo sapiens OX=9606 GN=PSMB3 PE=1 SV=2	0	7.884	9	1	4	1	1	1
23	Protein disulfide-isomerase A6 OS=Homo sapiens OX=9606 GN=PDIA6 PE=1 SV=1	0	7.404	10	3	6	3	3	3
24	Glycogen phosphorylase, brain form OS=Homo sapiens OX=9606 GN=PYGB PE=1 SV=5	0	7.267	3	2	4	2	2	2
25	Trimeric intracellular cation channel type A OS=Homo sapiens OX=9606 GN=TMEM38A PE=1 SV=1	0	7.078	6	1	2	1	1	1
26	GTP-binding nuclear protein Ran OS=Homo sapiens OX=9606 GN=RAN PE=1 SV=3	0	6.877	13	3	6	3	3	3
27	Alpha-fetoprotein OS=Homo sapiens OX=9606 GN=AFP PE=1 SV=1	0	6.804	3	1	2	1	1	1
28	60S ribosomal protein L12 OS=Homo sapiens OX=9606 GN=RPL12 PE=1 SV=1	0	6.684	9	1	4	1	1	1
29	60S ribosomal protein L38 OS=Homo sapiens OX=9606 GN=RPL38 PE=1 SV=2	0	6.675	33	2	3	2	2	1
30	Protein disulfide-isomerase OS=Homo sapiens OX=9606 GN=P4HB PE=1 SV=3	0	6.548	3	1	2	1	1	1
31	Clathrin heavy chain 1 OS=Homo sapiens OX=9606 GN=CLTC PE=1 SV=5	0	6.441	2	3	5	3	3	2
32	40S ribosomal protein S27 OS=Homo sapiens OX=9606 GN=RPS27 PE=1 SV=3	0	6.272	29	2	4	2	2	2
33	40S ribosomal protein S20 OS=Homo sapiens OX=9606 GN=RPS20 PE=1 SV=1	0	6.213	10	1	4	1	1	1
34	Elongation factor 1-gamma OS=Homo sapiens OX=9606 GN=EEF1G PE=1 SV=3	0	6.084	8	3	5	3	3	2
35	Glutathione S-transferase P OS=Homo sapiens OX=9606 GN=GSTP1 PE=1 SV=2	0	5.865	10	2	3	2	2	1
36	Elongation factor Tu, mitochondrial OS=Homo sapiens OX=9606 GN=TUFM PE=1 SV=2	0	5.858	6	2	4	2	2	2
37	Troponin C, skeletal muscle OS=Homo sapiens OX=9606 GN=TNNC2 PE=1 SV=2	0	5.766	11	1	2	1	1	1
38	60S ribosomal protein L13a OS=Homo sapiens OX=9606 GN=RPL13A PE=1 SV=2	0	5.685	15	3	5	3	3	2
39	Proteasome subunit beta type-1 OS=Homo sapiens OX=9606 GN=PSMB1 PE=1 SV=2	0	5.672	13	2	4	2	2	2
40	Troponin I, fast skeletal muscle OS=Homo sapiens OX=9606 GN=TNNI2 PE=1 SV=2	0	5.486	7	1	2	1	1	1
41	Desmin OS=Homo sapiens OX=9606 GN=DES PE=1 SV=3	0	5.437	7	3	6	1	3	3
42	Fibronectin OS=Homo sapiens OX=9606 GN=FN1 PE=1 SV=5	0	5.419	1	1	1	1		1
43	Nucleolar protein 16 OS=Homo sapiens OX=9606 GN=NOP16 PE=1 SV=2	0	5.404	15	2	4	2	2	2
44	Peptidyl-prolyl cis-trans isomerase A OS=Homo sapiens OX=9606 GN=PPIA PE=1 SV=2	0	5.209	16	2	3	2	2	1
45	Reticulon-4 OS=Homo sapiens OX=9606 GN=RTN4 PE=1 SV=2	0	5.056	1	1	2	1	1	1
46	Proteasome subunit beta type-4 OS=Homo sapiens OX=9606 GN=PSMB4 PE=1 SV=4	0	4.734	8	1	2	1	1	1
47	Glucose-6-phosphate 1-dehydrogenase OS=Homo sapiens OX=9606 GN=G6PD PE=1 SV=4	0	4.721	5	2	4	2	2	2
48	Protein enabled homolog OS=Homo sapiens OX=9606 GN=ENAH PE=1 SV=2	0	4.598	3	2	3	2	2	1
49	T-complex protein 1 subunit zeta OS=Homo sapiens OX=9606 GN=CCT6A PE=1 SV=3	0	4.495	5	2	3	2	2	1
50	Heterogeneous nuclear ribonucleoprotein H OS=Homo sapiens OX=9606 GN=HNRNPH1 PE=1 SV=4	0	4.435	5	2	4	1	2	2
51	Multifunctional protein ADE2 OS=Homo sapiens OX=9606 GN=PAICS PE=1 SV=3	0	4.416	6	2	3	2	2	1
52	Calreticulin OS=Homo sapiens OX=9606 GN=CALR PE=1 SV=1	0	4.284	7	1	1	1		1
53	Tropomyosin alpha-1 chain OS=Homo sapiens OX=9606 GN=TPM1 PE=1 SV=2	0	4.187	8	2	3	2	2	1
54	Plectin OS=Homo sapiens OX=9606 GN=PLEC PE=1 SV=3	0	4.088	1	2	4	2	2	2
55	Chromatin target of PRMT1 protein OS=Homo sapiens OX=9606 GN=CHTOP PE=1 SV=2	0	3.932	10	2	4	2	2	2
56	Succinate dehydrogenase [ubiquinone] flavoprotein subunit, mitochondrial OS=Homo sapiens OX=9606 GN=SDHA PE=1 SV=2	0	3.751	2	1	2	1	1	1
57	Transgelin-2 OS=Homo sapiens OX=9606 GN=TAGLN2 PE=1 SV=3	0	3.637	9	1	2	1	1	1
58	Gelsolin OS=Homo sapiens OX=9606 GN=GSN PE=1 SV=1	0	3.57	4	2	4	2	2	2
59	60S ribosomal protein L18a OS=Homo sapiens OX=9606 GN=RPL18A PE=1 SV=2	0	3.494	10	2	4	2	2	2
60	Poly(rC)-binding protein 1 OS=Homo sapiens OX=9606 GN=PCBP1 PE=1 SV=2	0	3.365	7	2	3	2	2	1
61	Semenogelin-1 OS=Homo sapiens OX=9606 GN=SEMG1 PE=1 SV=2	0	3.294	7	2	4	2	2	2
62	THO complex subunit 4 OS=Homo sapiens OX=9606 GN=ALYREF PE=1 SV=3	0	3.242	4	1	3	1	1	1
63	60S ribosomal protein L23a OS=Homo sapiens OX=9606 GN=RPL23A PE=1 SV=1	0	3.018	13	2	4	2	2	2
64	RNA-binding protein Raly OS=Homo sapiens OX=9606 GN=RALY PE=1 SV=1	0	3.017	7	2	4	2	2	2
65	ATP synthase subunit beta, mitochondrial OS=Homo sapiens OX=9606 GN=ATP5F1B PE=1 SV=3	0	2.956	3	1	2	1	1	1
66	Melanoma-associated antigen 4 OS=Homo sapiens OX=9606 GN=MAGEA4 PE=1 SV=2	0	2.955	6	2	4	2	2	2
67	Heterogeneous nuclear ribonucleoprotein H3 OS=Homo sapiens OX=9606 GN=HNRNPH3 PE=1 SV=2	0	2.931	5	1	2	1	1	1
68	Stomatin-like protein 2, mitochondrial OS=Homo sapiens OX=9606 GN=STOML2 PE=1 SV=1	0	2.921	4	1	2	1	1	1
69	Heterogeneous nuclear ribonucleoprotein A/B OS=Homo sapiens OX=9606 GN=HNRNPAB PE=1 SV=2	0	2.911	4	1	2	1	1	1
70	Splicing factor 3B subunit 3 OS=Homo sapiens OX=9606 GN=SF3B3 PE=1 SV=4	0	2.774	1	1	2	1	1	1
71	Heterogeneous nuclear ribonucleoproteins A2/B1 OS=Homo sapiens OX=9606 GN=HNRNPA2B1 PE=1 SV=2	0	2.772	5	2	4	1	2	2
72	Translocon-associated protein subunit delta OS=Homo sapiens OX=9606 GN=SSR4 PE=1 SV=1	0	2.759	6	1	2	1	1	1
73	HLA class II histocompatibility antigen, DR beta 5 chain OS=Homo sapiens OX=9606 GN=HLA-DRB5 PE=1 SV=1	0	2.715	3	1	2	1	1	1
74	D-3-phosphoglycerate dehydrogenase OS=Homo sapiens OX=9606 GN=PHGDH PE=1 SV=4	0	2.685	4	2	3	2	1	2
75	60S ribosomal protein L14 OS=Homo sapiens OX=9606 GN=RPL14 PE=1 SV=4	0	2.617	6	1	2	1	1	1
76	Very-long-chain enoyl-CoA reductase OS=Homo sapiens OX=9606 GN=TECR PE=1 SV=1	0	2.529	3	1	2	1	1	1
77	LIM domain-binding protein 3 OS=Homo sapiens OX=9606 GN=LDB3 PE=1 SV=2	0	2.518	4	1	1	1		1
78	Myosin regulatory light chain 2, skeletal muscle isoform OS=Homo sapiens OX=9606 GN=MYLPF PE=1 SV=1	0	2.448	11	1	2	1	1	1
79	Lysosomal protective protein OS=Homo sapiens OX=9606 GN=CTSA PE=1 SV=2	0	2.438	3	1	2	1	1	1
80	60S ribosomal protein L22 OS=Homo sapiens OX=9606 GN=RPL22 PE=1 SV=2	0	2.428	10	1	2	1	1	1
81	Ubiquitin recognition factor in ER-associated degradation protein 1 OS=Homo sapiens OX=9606 GN=UFD1 PE=1 SV=3	0	2.401	4	1	2	1	1	1
82	Sodium/potassium-transporting ATPase subunit alpha-2 OS=Homo sapiens OX=9606 GN=ATP1A2 PE=1 SV=1	0	2.4	2	1	2	1	1	1
83	Purine nucleoside phosphorylase OS=Homo sapiens OX=9606 GN=PNP PE=1 SV=2	0	2.371	3	1	2	1	1	1
84	Complement component 1 Q subcomponent-binding protein, mitochondrial OS=Homo sapiens OX=9606 GN=C1QBP PE=1 SV=1	0	2.293	5	1	2	1	1	1
85	40S ribosomal protein S15a OS=Homo sapiens OX=9606 GN=RPS15A PE=1 SV=2	0	2.277	18	2	4	2	2	2
86	Creatine kinase U-type, mitochondrial OS=Homo sapiens OX=9606 GN=CKMT1A PE=1 SV=1	0	2.268	6	1	1	1		1
87	Protein S100-A11 OS=Homo sapiens OX=9606 GN=S100A11 PE=1 SV=2	0	2.203	15	1	2	1	1	1
88	60S ribosomal protein L8 OS=Homo sapiens OX=9606 GN=RPL8 PE=1 SV=2	0	2.186	4	1	2	1	1	1
89	Olfactory receptor 4D2 OS=Homo sapiens OX=9606 GN=OR4D2 PE=2 SV=1	0	2.118	4	1	2	1	1	1
90	Caspase-10 OS=Homo sapiens OX=9606 GN=CASP10 PE=1 SV=3	0	2.053	3	1	1	1		1
91	Collagen alpha-1(VIII) chain OS=Homo sapiens OX=9606 GN=COL8A1 PE=1 SV=2	0	1.955	1	1	2	1	1	1
92	ATP synthase subunit O, mitochondrial OS=Homo sapiens OX=9606 GN=ATP5PO PE=1 SV=1	0	1.942	5	1	2	1	1	1
93	Heterogeneous nuclear ribonucleoprotein R OS=Homo sapiens OX=9606 GN=HNRNPR PE=1 SV=1	0	1.904	2	1	2	1	1	1
94	Heterogeneous nuclear ribonucleoprotein Q OS=Homo sapiens OX=9606 GN=SYNCRIP PE=1 SV=2	0	1.904	2	1	2	1	1	1
95	60S acidic ribosomal protein P1 OS=Homo sapiens OX=9606 GN=RPLP1 PE=1 SV=1	0.002	1.875	14	1	2	1	1	1
96	Transaldolase OS=Homo sapiens OX=9606 GN=TALDO1 PE=1 SV=2	0.002	1.867	3	1	1	1	1
97	Signal peptidase complex subunit 2 OS=Homo sapiens OX=9606 GN=SPCS2 PE=1 SV=3	0.002	1.849	4	1	1	1	1
98	Semenogelin-2 OS=Homo sapiens OX=9606 GN=SEMG2 PE=1 SV=1	0	1.844	4	1	2	1	1	1
99	Splicing factor U2AF 26 kDa subunit OS=Homo sapiens OX=9606 GN=U2AF1L4 PE=1 SV=2	0.002	1.836	5	1	1	1	1
100	Guanine nucleotide-binding protein subunit beta-4 OS=Homo sapiens OX=9606 GN=GNB4 PE=1 SV=3	0.002	1.74	3	1	2	1	1	1
101	Alpha-actinin-1 OS=Homo sapiens OX=9606 GN=ACTN1 PE=1 SV=2	0.002	1.701	1	1	2	1	1	1
102	Putative histone H2B type 2-C OS=Homo sapiens OX=9606 GN=H2BC20P PE=5 SV=3	0	1.69	5	1	2	1	1	1
103	Putative histone H2B type 2-D OS=Homo sapiens OX=9606 GN=H2BC19P PE=5 SV=3	0	1.69	5	1	2	1	1	1
104	Transitional endoplasmic reticulum ATPase OS=Homo sapiens OX=9606 GN=VCP PE=1 SV=4	0.002	1.683	2	1	1	1	1
105	Adenylate kinase isoenzyme 1 OS=Homo sapiens OX=9606 GN=AK1 PE=1 SV=3	0.002	1.628	7	1	2	1	1	1
106	Fatty acid synthase OS=Homo sapiens OX=9606 GN=FASN PE=1 SV=3	0.002	1.627	1	1	2	1	1	1
107	Ras-related protein Rab-11A OS=Homo sapiens OX=9606 GN=RAB11A PE=1 SV=3	0.002	1.618	5	1	2	1	1	1
108	ATP synthase subunit gamma, mitochondrial OS=Homo sapiens OX=9606 GN=ATP5F1C PE=1 SV=1	0.002	1.59	4	1	2	1	1	1
109	Peptidyl-prolyl cis-trans isomerase FKBP1A OS=Homo sapiens OX=9606 GN=FKBP1A PE=1 SV=2	0.002	1.583	13	1	2	1	1	1
110	60S ribosomal protein L23 OS=Homo sapiens OX=9606 GN=RPL23 PE=1 SV=1	0.004	1.558	6	1	2	1	1	1
111	Dynein axonemal heavy chain 8 OS=Homo sapiens OX=9606 GN=DNAH8 PE=1 SV=2	0.004	1.523	0	1	2	1	1	1
112	10 kDa heat shock protein, mitochondrial OS=Homo sapiens OX=9606 GN=HSPE1 PE=1 SV=2	0.004	1.516	14	1	1	1	1
113	Heterogeneous nuclear ribonucleoprotein D0 OS=Homo sapiens OX=9606 GN=HNRNPD PE=1 SV=1	0.004	1.516	4	1	2	1	1	1
114	Phosphate carrier protein, mitochondrial OS=Homo sapiens OX=9606 GN=SLC25A3 PE=1 SV=2	0.006	1.498	2	1	1	1	1
115	NAD(P)H dehydrogenase [quinone] 1 OS=Homo sapiens OX=9606 GN=NQO1 PE=1 SV=1	0.006	1.492	3	1	2	1	1	1
116	Nucleolar RNA helicase 2 OS=Homo sapiens OX=9606 GN=DDX21 PE=1 SV=5	0.006	1.452	1	1	2	1	1	1
117	Haloacid dehalogenase-like hydrolase domain-containing protein 2 OS=Homo sapiens OX=9606 GN=HDHD2 PE=1 SV=1	0.007	1.445	7	1	2	1	1	1
118	Probable ATP-dependent RNA helicase DDX17 OS=Homo sapiens OX=9606 GN=DDX17 PE=1 SV=2	0.004	1.44	2	1	2	1	1	1
119	Probable ATP-dependent RNA helicase DDX5 OS=Homo sapiens OX=9606 GN=DDX5 PE=1 SV=1	0.004	1.44	2	1	2	1	1	1
120	Proteasome subunit alpha type-4 OS=Homo sapiens OX=9606 GN=PSMA4 PE=1 SV=1	0.007	1.438	4	1	2	1	1	1
121	Carboxylesterase 3 OS=Homo sapiens OX=9606 GN=CES3 PE=1 SV=1	0.007	1.432	4	1	1	1	1
122	Sulfide:quinone oxidoreductase, mitochondrial OS=Homo sapiens OX=9606 GN=SQOR PE=1 SV=1	0.007	1.429	4	1	1	1	1
123	Protein LLP homolog OS=Homo sapiens OX=9606 GN=LLPH PE=1 SV=1	0.007	1.4	6	1	1	1	1
124	C-1-tetrahydrofolate synthase, cytoplasmic OS=Homo sapiens OX=9606 GN=MTHFD1 PE=1 SV=4	0.009	1.381	1	1	2	1	1	1
125	Y-box-binding protein 3 OS=Homo sapiens OX=9606 GN=YBX3 PE=1 SV=4	0.004	1.38	2	1	2	1	1	1
126	Y-box-binding protein 2 OS=Homo sapiens OX=9606 GN=YBX2 PE=1 SV=2	0.004	1.38	2	1	2	1	1	1
127	Y-box-binding protein 1 OS=Homo sapiens OX=9606 GN=YBX1 PE=1 SV=3	0.004	1.38	2	1	2	1	1	1
128	Heterogeneous nuclear ribonucleoprotein A0 OS=Homo sapiens OX=9606 GN=HNRNPA0 PE=1 SV=1	0.009	1.374	4	1	1	1	1
129	60S ribosomal protein L10a OS=Homo sapiens OX=9606 GN=RPL10A PE=1 SV=2	0.009	1.37	4	1	2	1	1	1
130	60S ribosomal protein L37 OS=Homo sapiens OX=9606 GN=RPL37 PE=1 SV=2	0.009	1.358	7	1	1	1		1
131	60S ribosomal protein L35 OS=Homo sapiens OX=9606 GN=RPL35 PE=1 SV=2	0.004	1.338	8	1	2	1	1	1
132	Cleavage and polyadenylation specificity factor subunit 5 OS=Homo sapiens OX=9606 GN=NUDT21 PE=1 SV=1	0.013	1.329	4	1	1	1	1
133	40S ribosomal protein S8 OS=Homo sapiens OX=9606 GN=RPS8 PE=1 SV=2	0.004	1.325	5	1	1	1		1
134	Histone H3.3 OS=Homo sapiens OX=9606 GN=H3-3A PE=1 SV=2	0.012	1.311	7	1	2	1	1	1
135	DNA-dependent protein kinase catalytic subunit OS=Homo sapiens OX=9606 GN=PRKDC PE=1 SV=3	0.018	1.289	0	1	1	1	1
136	Src substrate cortactin OS=Homo sapiens OX=9606 GN=CTTN PE=1 SV=2	0.018	1.286	1	1	1	1		1
137	Synaptopodin-2 OS=Homo sapiens OX=9606 GN=SYNPO2 PE=1 SV=2	0.018	1.281	1	1	3	1	1	1
138	60S ribosomal protein L5 OS=Homo sapiens OX=9606 GN=RPL5 PE=1 SV=3	0.017	1.274	3	1	2	1	1	1
139	Isocitrate dehydrogenase [NADP] cytoplasmic OS=Homo sapiens OX=9606 GN=IDH1 PE=1 SV=2	0.017	1.273	3	1	2	1	1	1
140	Caveolin-3 OS=Homo sapiens OX=9606 GN=CAV3 PE=1 SV=1	0.017	1.25	14	1	1	1		1
141	Proteasome subunit beta type-6 OS=Homo sapiens OX=9606 GN=PSMB6 PE=1 SV=4	0.017	1.246	4	1	2	1	1	1
142	X-ray repair cross-complementing protein 5 OS=Homo sapiens OX=9606 GN=XRCC5 PE=1 SV=3	0.019	1.238	2	1	1	1	1
143	Phosphoglucomutase-1 OS=Homo sapiens OX=9606 GN=PGM1 PE=1 SV=3	0.019	1.232	2	1	2	1	1	1
144	Myosin-10 OS=Homo sapiens OX=9606 GN=MYH10 PE=1 SV=3	0.019	1.228	1	1	1	1	1
145	Transmembrane protein 263 OS=Homo sapiens OX=9606 GN=TMEM263 PE=1 SV=1	0.019	1.219	9	1	1	1	1
146	Zinc finger protein 549 OS=Homo sapiens OX=9606 GN=ZNF549 PE=1 SV=2	0.02	1.209	3	1	1	1	1
147	ATPase family AAA domain-containing protein 3B OS=Homo sapiens OX=9606 GN=ATAD3B PE=1 SV=1	0.02	1.208	1	1	2	1	1	1
148	E3 ubiquitin-protein ligase TRIM4 OS=Homo sapiens OX=9606 GN=TRIM4 PE=1 SV=2	0.02	1.201	2	1	1	1		1
149	Histone H3.1t OS=Homo sapiens OX=9606 GN=H3-4 PE=1 SV=3	0.004	1.2	5	1	2	1	1	1
150	Histone H3.3C OS=Homo sapiens OX=9606 GN=H3-5 PE=1 SV=3	0.004	1.2	5	1	2	1	1	1
151	Histone H3.1 OS=Homo sapiens OX=9606 GN=H3C1 PE=1 SV=2	0.004	1.2	5	1	2	1	1	1
152	Histone H3.2 OS=Homo sapiens OX=9606 GN=H3C15 PE=1 SV=3	0.004	1.2	5	1	2	1	1	1
153	Matrin-3 OS=Homo sapiens OX=9606 GN=MATR3 PE=1 SV=2	0.02	1.199	1	1	1	1	1
154	60S ribosomal protein L27 OS=Homo sapiens OX=9606 GN=RPL27 PE=1 SV=2	0.004	1.189	7	1	2	1	1	1
155	Sialidase-2 OS=Homo sapiens OX=9606 GN=NEU2 PE=1 SV=2	0.02	1.185	3	1	1	1	1
156	Olfactomedin-like protein 3 OS=Homo sapiens OX=9606 GN=OLFML3 PE=2 SV=1	0.004	1.18	2	1	2	1	1	1
157	Proteasome subunit alpha type-1 OS=Homo sapiens OX=9606 GN=PSMA1 PE=1 SV=1	0.02	1.178	5	1	1	1	1
158	Complement component C9 OS=Homo sapiens OX=9606 GN=C9 PE=1 SV=2	0.02	1.178	2	1	1	1	1
159	40S ribosomal protein S5 OS=Homo sapiens OX=9606 GN=RPS5 PE=1 SV=4	0.022	1.175	5	1	1	1	1
160	Citron Rho-interacting kinase OS=Homo sapiens OX=9606 GN=CIT PE=1 SV=2	0.022	1.163	1	1	2	1	1	1
161	Protein transport protein Sec61 subunit alpha isoform 1 OS=Homo sapiens OX=9606 GN=SEC61A1 PE=1 SV=2	0.023	1.155	2	1	2	1	1	1
162	Guanine nucleotide-binding protein-like 3 OS=Homo sapiens OX=9606 GN=GNL3 PE=1 SV=2	0.023	1.147	2	1	2	1	1	1
163	Dolichyl-diphosphooligosaccharide--protein glycosyltransferase subunit 1 OS=Homo sapiens OX=9606 GN=RPN1 PE=1 SV=1	0.023	1.145	2	1	2	1	1	1
164	ADP/ATP translocase 1 OS=Homo sapiens OX=9606 GN=SLC25A4 PE=1 SV=4	0.007	1.14	3	1	2	1	1	1
165	Phosphatidylinositol 4,5-bisphosphate 3-kinase catalytic subunit alpha isoform OS=Homo sapiens OX=9606 GN=PIK3CA PE=1 SV=2	0.007	1.08	1	1	1	1	1
166	60S ribosomal protein L24 OS=Homo sapiens OX=9606 GN=RPL24 PE=1 SV=1	0.007	1.066	5	1	2	1	1	1
167	14-3-3 protein epsilon OS=Homo sapiens OX=9606 GN=YWHAE PE=1 SV=1	0.007	1.063	3	1	2	1	1	1
168	Heterogeneous nuclear ribonucleoprotein H2 OS=Homo sapiens OX=9606 GN=HNRNPH2 PE=1 SV=1	0.014	0.935	1	1	1	1		1
169	Tumor necrosis factor alpha-induced protein 2 OS=Homo sapiens OX=9606 GN=TNFAIP2 PE=1 SV=2	0.014	0.924	2	1	2	1	1	1
170	Prostaglandin-H2 D-isomerase OS=Homo sapiens OX=9606 GN=PTGDS PE=1 SV=1	0.013	0.915	4	1	1	1		1
171	60S ribosomal protein L21 OS=Homo sapiens OX=9606 GN=RPL21 PE=1 SV=2	0.013	0.903	7	1	2	1	1	1
172	Peroxisomal sarcosine oxidase OS=Homo sapiens OX=9606 GN=PIPOX PE=1 SV=2	0.023	0.858	8	1	1	1		1
