# Supplementary material for: S-nitrosylation of EZH2 alters PRC2 assembly, methyltransferase activity, and EZH2 stability to maintain endothelial homeostasis
Source: Nat Commun. 2025 Apr 27;16:3953. doi: 10.1038/s41467-025-59003-x (PMC12034783; doi:10.1038/s41467-025-59003-x)
Supplement: Supplementary file 5 — Supplementary Data 2 [file 41467_2025_59003_MOESM5_ESM.xlsx]

## Sheet: Sheet1
List of all unique proteins associated with EZH2 in HUVEC upon GSNO treatment
S. No.	Description	Exp. q-value: Combined	Sum PEP Score	Coverage [%]	# Peptides	# PSMs	# Unique Peptides	# Peptides (by Search Engine): MS Amanda 2.0	# Peptides (by Search Engine): Sequest HT
1	Hemoglobin subunit delta OS=Homo sapiens OX=9606 GN=HBD PE=1 SV=2	0	44.794	48	8	29	2	8	8
2	Heat shock-related 70 kDa protein 2 OS=Homo sapiens OX=9606 GN=HSPA2 PE=1 SV=1	0	31.089	14	8	21	1	8	8
3	Histone H2A type 1-J OS=Homo sapiens OX=9606 GN=H2AC14 PE=1 SV=3	0	21.096	59	5	12	3	4	5
4	Cathepsin D OS=Homo sapiens OX=9606 GN=CTSD PE=1 SV=1	0	19.908	23	9	19	9	8	9
5	Histone H1.2 OS=Homo sapiens OX=9606 GN=H1-2 PE=1 SV=2	0	12.457	23	5	16	5	5	4
6	40S ribosomal protein S15 OS=Homo sapiens OX=9606 GN=RPS15 PE=1 SV=2	0	11.938	26	3	10	3	2	3
7	Fibrinogen beta chain OS=Homo sapiens OX=9606 GN=FGB PE=1 SV=2	0	10.922	10	4	9	4	3	4
8	Proteasome subunit beta type-5 OS=Homo sapiens OX=9606 GN=PSMB5 PE=1 SV=3	0	9.822	23	5	11	5	5	5
9	Heat shock protein HSP 90-alpha OS=Homo sapiens OX=9606 GN=HSP90AA1 PE=1 SV=5	0	9.085	8	5	11	2	5	4
10	Gamma-glutamylcyclotransferase OS=Homo sapiens OX=9606 GN=GGCT PE=1 SV=1	0	8.324	14	2	6	2	2	2
11	Band 3 anion transport protein OS=Homo sapiens OX=9606 GN=SLC4A1 PE=1 SV=3	0	7.29	5	3	5	3	3	2
12	DNA topoisomerase 2-alpha OS=Homo sapiens OX=9606 GN=TOP2A PE=1 SV=3	0	7.154	3	4	7	4	4	3
13	Apolipoprotein D OS=Homo sapiens OX=9606 GN=APOD PE=1 SV=1	0	6.496	20	4	11	4	4	4
14	Neuroblast differentiation-associated protein AHNAK OS=Homo sapiens OX=9606 GN=AHNAK PE=1 SV=2	0	6.342	4	4	7	4	3	3
15	Chromobox protein homolog 3 OS=Homo sapiens OX=9606 GN=CBX3 PE=1 SV=4	0	6.316	8	1	2	1	1	1
16	Acid ceramidase OS=Homo sapiens OX=9606 GN=ASAH1 PE=1 SV=5	0	6.119	7	3	6	3	3	3
17	Desmocollin-3 OS=Homo sapiens OX=9606 GN=DSC3 PE=1 SV=3	0	6.021	3	2	6	2	2	2
18	Lysosome-associated membrane glycoprotein 1 OS=Homo sapiens OX=9606 GN=LAMP1 PE=1 SV=3	0	5.893	6	3	6	3	3	3
19	Annexin A5 OS=Homo sapiens OX=9606 GN=ANXA5 PE=1 SV=2	0	5.796	8	2	4	2	2	2
20	Apolipoprotein A-I OS=Homo sapiens OX=9606 GN=APOA1 PE=1 SV=1	0	5.542	9	2	4	2	2	2
21	Carbonic anhydrase 1 OS=Homo sapiens OX=9606 GN=CA1 PE=1 SV=2	0	5.501	11	2	4	2	2	2
22	Fructose-bisphosphate aldolase A OS=Homo sapiens OX=9606 GN=ALDOA PE=1 SV=2	0	5.423	10	3	8	3	3	3
23	Uromodulin OS=Homo sapiens OX=9606 GN=UMOD PE=1 SV=1	0	5.358	6	4	8	4	4	4
24	Short-chain dehydrogenase/reductase family 9C member 7 OS=Homo sapiens OX=9606 GN=SDR9C7 PE=1 SV=1	0	5.239	9	3	5	3	3	2
25	Zymogen granule protein 16 homolog B OS=Homo sapiens OX=9606 GN=ZG16B PE=1 SV=3	0	5.097	8	1	4	1	1	1
26	Kallikrein-7 OS=Homo sapiens OX=9606 GN=KLK7 PE=1 SV=1	0	4.912	13	2	6	2	2	2
27	FACT complex subunit SPT16 OS=Homo sapiens OX=9606 GN=SUPT16H PE=1 SV=1	0	4.785	2	2	4	2	2	2
28	Fibrinogen alpha chain OS=Homo sapiens OX=9606 GN=FGA PE=1 SV=2	0	4.593	4	3	4	3	3	1
29	Deleted in malignant brain tumors 1 protein OS=Homo sapiens OX=9606 GN=DMBT1 PE=1 SV=2	0	4.4	9	2	3	2	1	2
30	Serotransferrin OS=Homo sapiens OX=9606 GN=TF PE=1 SV=3	0	4.289	4	3	6	3	3	3
31	Gamma-glutamyl hydrolase OS=Homo sapiens OX=9606 GN=GGH PE=1 SV=2	0	4.087	6	2	6	2	2	2
32	Bleomycin hydrolase OS=Homo sapiens OX=9606 GN=BLMH PE=1 SV=1	0	3.78	7	3	6	3	3	3
33	Calmodulin-like protein 5 OS=Homo sapiens OX=9606 GN=CALML5 PE=1 SV=2	0	3.776	9	1	1	1	1
34	Proteasome subunit alpha type-3 OS=Homo sapiens OX=9606 GN=PSMA3 PE=1 SV=2	0	3.687	9	2	4	2	2	2
35	Calpain small subunit 2 OS=Homo sapiens OX=9606 GN=CAPNS2 PE=1 SV=2	0	3.568	10	2	3	2	2	1
36	Cystatin-B OS=Homo sapiens OX=9606 GN=CSTB PE=1 SV=2	0	3.447	24	2	4	2	2	2
37	Purine nucleoside phosphorylase OS=Homo sapiens OX=9606 GN=PNP PE=1 SV=2	0	3.195	7	2	5	2	2	2
38	Elongin BC and Polycomb repressive complex 2-associated protein OS=Homo sapiens OX=9606 GN=EPOP PE=1 SV=1	0	3.171	7	2	3	2	2	1
39	Ganglioside GM2 activator OS=Homo sapiens OX=9606 GN=GM2A PE=1 SV=4	0	3.167	8	2	4	2	2	2
40	Cleavage and polyadenylation specificity factor subunit 6 OS=Homo sapiens OX=9606 GN=CPSF6 PE=1 SV=2	0	3.151	5	2	3	2	2	1
41	Alpha-1-antitrypsin OS=Homo sapiens OX=9606 GN=SERPINA1 PE=1 SV=3	0	3.144	5	2	4	2	2	2
42	Poly [ADP-ribose] polymerase 1 OS=Homo sapiens OX=9606 GN=PARP1 PE=1 SV=4	0	3.131	2	2	4	2	2	2
43	60S ribosomal protein L10 OS=Homo sapiens OX=9606 GN=RPL10 PE=1 SV=4	0	2.932	6	1	2	1	1	1
44	Triosephosphate isomerase OS=Homo sapiens OX=9606 GN=TPI1 PE=1 SV=4	0	2.876	8	2	4	2	2	2
45	Galectin-3 OS=Homo sapiens OX=9606 GN=LGALS3 PE=1 SV=5	0	2.853	9	2	4	2	2	2
46	40S ribosomal protein S24 OS=Homo sapiens OX=9606 GN=RPS24 PE=1 SV=1	0	2.587	11	1	2	1	1	1
47	14-3-3 protein sigma OS=Homo sapiens OX=9606 GN=SFN PE=1 SV=1	0	2.537	8	2	3	1	2	1
48	Tropomyosin alpha-4 chain OS=Homo sapiens OX=9606 GN=TPM4 PE=1 SV=3	0	2.515	4	1	2	1	1	1
49	Proteasome subunit alpha type-4 OS=Homo sapiens OX=9606 GN=PSMA4 PE=1 SV=1	0	2.479	8	2	3	2	1	2
50	Voltage-dependent anion-selective channel protein 2 OS=Homo sapiens OX=9606 GN=VDAC2 PE=1 SV=2	0	2.459	4	1	2	1	1	1
51	Endoplasmin OS=Homo sapiens OX=9606 GN=HSP90B1 PE=1 SV=1	0	2.321	1	1	2	1	1	1
52	Histone H2B type 1-A OS=Homo sapiens OX=9606 GN=H2BC1 PE=1 SV=3	0	2.166	13	2	4	2	2	2
53	Proteasome subunit alpha type-1 OS=Homo sapiens OX=9606 GN=PSMA1 PE=1 SV=1	0	2.164	5	1	2	1	1	1
54	40S ribosomal protein S3 OS=Homo sapiens OX=9606 GN=RPS3 PE=1 SV=2	0	2.136	9	2	3	2	1	2
55	Haptoglobin OS=Homo sapiens OX=9606 GN=HP PE=1 SV=1	0	2.12	2	1	2	1	1	1
56	T-complex protein 1 subunit delta OS=Homo sapiens OX=9606 GN=CCT4 PE=1 SV=4	0	2.094	2	1	2	1	1	1
57	Carboxypeptidase A4 OS=Homo sapiens OX=9606 GN=CPA4 PE=1 SV=2	0	2.052	4	2	4	2	2	2
58	Catenin beta-1 OS=Homo sapiens OX=9606 GN=CTNNB1 PE=1 SV=1	0	2.023	2	2	3	2	1	2
59	Small nuclear ribonucleoprotein Sm D3 OS=Homo sapiens OX=9606 GN=SNRPD3 PE=1 SV=1	0	1.983	8	1	2	1	1	1
60	Glyceraldehyde-3-phosphate dehydrogenase, testis-specific OS=Homo sapiens OX=9606 GN=GAPDHS PE=1 SV=2	0	1.974	2	1	5	1	1	1
61	U1 small nuclear ribonucleoprotein 70 kDa OS=Homo sapiens OX=9606 GN=SNRNP70 PE=1 SV=2	0	1.926	5	2	4	2	2	2
62	Proteasome subunit alpha-type 8 OS=Homo sapiens OX=9606 GN=PSMA8 PE=2 SV=3	0	1.92	4	1	2	1	1	1
63	Proteasome subunit alpha type-7 OS=Homo sapiens OX=9606 GN=PSMA7 PE=1 SV=1	0	1.92	4	1	2	1	1	1
64	Delta-aminolevulinic acid dehydratase OS=Homo sapiens OX=9606 GN=ALAD PE=1 SV=1	0	1.809	3	1	2	1	1	1
65	Ras-related protein Rab-10 OS=Homo sapiens OX=9606 GN=RAB10 PE=1 SV=1	0	1.729	6	1	2	1	1	1
66	Ras-related protein Rab-1A OS=Homo sapiens OX=9606 GN=RAB1A PE=1 SV=3	0	1.729	5	1	2	1	1	1
67	Ras-related protein Rab-3C OS=Homo sapiens OX=9606 GN=RAB3C PE=1 SV=1	0	1.729	5	1	2	1	1	1
68	Ras-related protein Rab-39A OS=Homo sapiens OX=9606 GN=RAB39A PE=1 SV=2	0	1.729	5	1	2	1	1	1
69	Ras-related protein Rab-3A OS=Homo sapiens OX=9606 GN=RAB3A PE=1 SV=1	0	1.729	5	1	2	1	1	1
70	Ras-related protein Rab-43 OS=Homo sapiens OX=9606 GN=RAB43 PE=1 SV=1	0	1.729	5	1	2	1	1	1
71	Ras-related protein Rab-14 OS=Homo sapiens OX=9606 GN=RAB14 PE=1 SV=4	0	1.729	5	1	2	1	1	1
72	Ras-related protein Rab-3B OS=Homo sapiens OX=9606 GN=RAB3B PE=1 SV=2	0	1.729	5	1	2	1	1	1
73	Ras-related protein Rab-15 OS=Homo sapiens OX=9606 GN=RAB15 PE=1 SV=1	0	1.729	5	1	2	1	1	1
74	Ras-related protein Rab-8A OS=Homo sapiens OX=9606 GN=RAB8A PE=1 SV=1	0	1.729	5	1	2	1	1	1
75	Ras-related protein Rab-6B OS=Homo sapiens OX=9606 GN=RAB6B PE=1 SV=1	0	1.729	5	1	2	1	1	1
76	Ras-related protein Rab-12 OS=Homo sapiens OX=9606 GN=RAB12 PE=1 SV=3	0	1.729	5	1	2	1	1	1
77	Ras-related protein Rab-4A OS=Homo sapiens OX=9606 GN=RAB4A PE=1 SV=3	0	1.729	5	1	2	1	1	1
78	Ras-related protein Rab-33B OS=Homo sapiens OX=9606 GN=RAB33B PE=1 SV=1	0	1.729	5	1	2	1	1	1
79	Putative Ras-related protein Rab-1C OS=Homo sapiens OX=9606 GN=RAB1C PE=5 SV=2	0	1.729	5	1	2	1	1	1
80	Ras-related protein Rab-4B OS=Homo sapiens OX=9606 GN=RAB4B PE=1 SV=1	0	1.729	5	1	2	1	1	1
81	Ras-related protein Rab-37 OS=Homo sapiens OX=9606 GN=RAB37 PE=1 SV=3	0	1.729	5	1	2	1	1	1
82	Ras-related protein Rab-3D OS=Homo sapiens OX=9606 GN=RAB3D PE=1 SV=1	0	1.729	5	1	2	1	1	1
83	Ras-related protein Rab-1B OS=Homo sapiens OX=9606 GN=RAB1B PE=1 SV=1	0	1.729	5	1	2	1	1	1
84	Ras-related protein Rab-35 OS=Homo sapiens OX=9606 GN=RAB35 PE=1 SV=1	0	1.729	5	1	2	1	1	1
85	Ras-related protein Rab-30 OS=Homo sapiens OX=9606 GN=RAB30 PE=1 SV=2	0	1.729	5	1	2	1	1	1
86	Ras-related protein Rab-6A OS=Homo sapiens OX=9606 GN=RAB6A PE=1 SV=3	0	1.729	5	1	2	1	1	1
87	Ras-related protein Rab-39B OS=Homo sapiens OX=9606 GN=RAB39B PE=1 SV=1	0	1.729	5	1	2	1	1	1
88	Ras-related protein Rab-8B OS=Homo sapiens OX=9606 GN=RAB8B PE=1 SV=2	0	1.729	5	1	2	1	1	1
89	Complement C3 OS=Homo sapiens OX=9606 GN=C3 PE=1 SV=2	0.002	1.728	1	1	2	1	1	1
90	Puromycin-sensitive aminopeptidase-like protein OS=Homo sapiens OX=9606 GN=NPEPPSL1 PE=2 SV=3	0.002	1.702	3	1	2	1	1	1
91	Cytosol aminopeptidase OS=Homo sapiens OX=9606 GN=LAP3 PE=1 SV=3	0	1.621	1	1	2	1	1	1
92	Retinoid-inducible serine carboxypeptidase OS=Homo sapiens OX=9606 GN=SCPEP1 PE=1 SV=1	0	1.618	2	1	2	1	1	1
93	Protein S100-A6 OS=Homo sapiens OX=9606 GN=S100A6 PE=1 SV=1	0	1.604	9	1	2	1	1	1
94	Cystatin-M OS=Homo sapiens OX=9606 GN=CST6 PE=1 SV=1	0	1.579	7	1	2	1	1	1
95	Serpin B7 OS=Homo sapiens OX=9606 GN=SERPINB7 PE=1 SV=1	0	1.575	3	1	2	1	1	1
96	T-complex protein 1 subunit alpha OS=Homo sapiens OX=9606 GN=TCP1 PE=1 SV=1	0.004	1.544	2	1	2	1	1	1
97	60S ribosomal protein L36 OS=Homo sapiens OX=9606 GN=RPL36 PE=1 SV=3	0	1.541	9	1	2	1	1	1
98	Multiple myeloma tumor-associated protein 2 OS=Homo sapiens OX=9606 GN=MMTAG2 PE=1 SV=1	0.004	1.525	5	1	1	1	1
99	Calpain-1 catalytic subunit OS=Homo sapiens OX=9606 GN=CAPN1 PE=1 SV=1	0	1.515	1	1	2	1	1	1
100	Heterogeneous nuclear ribonucleoprotein A3 OS=Homo sapiens OX=9606 GN=HNRNPA3 PE=1 SV=2	0.004	1.506	3	1	2	1	1	1
101	Xin actin-binding repeat-containing protein 2 OS=Homo sapiens OX=9606 GN=XIRP2 PE=1 SV=2	0.004	1.488	1	1	1	1		1
102	Zinc finger protein 671 OS=Homo sapiens OX=9606 GN=ZNF671 PE=2 SV=2	0.006	1.479	4	1	1	1		1
103	Destrin OS=Homo sapiens OX=9606 GN=DSTN PE=1 SV=3	0	1.447	4	1	2	1	1	1
104	F-BAR domain only protein 2 OS=Homo sapiens OX=9606 GN=FCHO2 PE=1 SV=2	0.008	1.437	2	1	1	1	1
105	Proteasome subunit beta type-7 OS=Homo sapiens OX=9606 GN=PSMB7 PE=1 SV=1	0	1.426	3	1	2	1	1	1
106	60S ribosomal protein L13 OS=Homo sapiens OX=9606 GN=RPL13 PE=1 SV=4	0	1.39	6	1	2	1	1	1
107	Transmembrane glycoprotein NMB OS=Homo sapiens OX=9606 GN=GPNMB PE=1 SV=2	0	1.364	3	1	2	1	1	1
108	Apolipoprotein A-II OS=Homo sapiens OX=9606 GN=APOA2 PE=1 SV=1	0	1.344	9	1	2	1	1	1
109	Speckle targeted PIP5K1A-regulated poly(A) polymerase OS=Homo sapiens OX=9606 GN=TUT1 PE=1 SV=2	0	1.341	1	1	1	1	1
110	Leucine-rich alpha-2-glycoprotein OS=Homo sapiens OX=9606 GN=LRG1 PE=1 SV=2	0	1.322	3	1	2	1	1	1
111	Loricrin OS=Homo sapiens OX=9606 GN=LORICRIN PE=1 SV=2	0	1.316	3	1	4	1	1	1
112	Splicing factor U2AF 65 kDa subunit OS=Homo sapiens OX=9606 GN=U2AF2 PE=1 SV=4	0.01	1.313	2	1	2	1	1	1
113	Malate dehydrogenase, mitochondrial OS=Homo sapiens OX=9606 GN=MDH2 PE=1 SV=3	0	1.3	3	1	2	1	1	1
114	Clusterin OS=Homo sapiens OX=9606 GN=CLU PE=1 SV=1	0.013	1.287	3	1	1	1	1
115	Myosin-9 OS=Homo sapiens OX=9606 GN=MYH9 PE=1 SV=4	0.013	1.286	1	1	1	1	1
116	Arginine and glutamate-rich protein 1 OS=Homo sapiens OX=9606 GN=ARGLU1 PE=1 SV=1	0.012	1.286	3	1	2	1	1	1
117	Serine/threonine-protein kinase MRCK alpha OS=Homo sapiens OX=9606 GN=CDC42BPA PE=1 SV=1	0.019	1.247	1	1	1	1		1
118	Translocator protein OS=Homo sapiens OX=9606 GN=TSPO PE=1 SV=3	0	1.246	5	1	2	1	1	1
119	Testis-specific Y-encoded-like protein 2 OS=Homo sapiens OX=9606 GN=TSPYL2 PE=1 SV=1	0	1.214	1	1	2	1	1	1
120	Heterogeneous nuclear ribonucleoprotein M OS=Homo sapiens OX=9606 GN=HNRNPM PE=1 SV=3	0	1.211	2	1	2	1	1	1
121	Proteasome subunit alpha type-5 OS=Homo sapiens OX=9606 GN=PSMA5 PE=1 SV=3	0.003	1.208	3	1	1	1	1
122	Insulin-degrading enzyme OS=Homo sapiens OX=9606 GN=IDE PE=1 SV=4	0.006	1.194	1	1	2	1	1	1
123	Very-long-chain enoyl-CoA reductase OS=Homo sapiens OX=9606 GN=TECR PE=1 SV=1	0.009	1.174	3	1	2	1	1	1
124	Cilia- and flagella-associated protein 20 OS=Homo sapiens OX=9606 GN=CFAP20 PE=1 SV=1	0.027	1.167	6	1	2	1	1	1
125	40S ribosomal protein S11 OS=Homo sapiens OX=9606 GN=RPS11 PE=1 SV=3	0.026	1.157	4	1	2	1	1	1
126	Sesquipedalian-1 OS=Homo sapiens OX=9606 GN=PHETA1 PE=1 SV=1	0.009	1.156	4	1	1	1		1
127	Splicing factor 3B subunit 6 OS=Homo sapiens OX=9606 GN=SF3B6 PE=1 SV=1	0.026	1.152	6	1	1	1	1
128	Reticulon-3 OS=Homo sapiens OX=9606 GN=RTN3 PE=1 SV=2	0.026	1.151	1	1	1	1	1
129	Nucleolar protein of 40 kDa OS=Homo sapiens OX=9606 GN=ZCCHC17 PE=1 SV=1	0.026	1.15	6	1	1	1	1
130	60S ribosomal protein L28 OS=Homo sapiens OX=9606 GN=RPL28 PE=1 SV=3	0.009	1.149	5	1	2	1	1	1
131	Core histone macro-H2A.2 OS=Homo sapiens OX=9606 GN=MACROH2A2 PE=1 SV=3	0.026	1.138	2	1	2	1	1	1
132	Ankyrin repeat and BTB/POZ domain-containing protein 2 OS=Homo sapiens OX=9606 GN=ABTB2 PE=2 SV=2	0.026	1.137	1	1	2	1	1	1
133	Histone H2B type 2-E1 OS=Homo sapiens OX=9606 GN=H2BE1 PE=3 SV=1	0.011	1.113	7	1	2	1	1	1
134	Epiplakin OS=Homo sapiens OX=9606 GN=EPPK1 PE=1 SV=3	0.011	1.11	1	1	2	1	1	1
135	Plectin OS=Homo sapiens OX=9606 GN=PLEC PE=1 SV=3	0.011	1.11	0	1	2	1	1	1
136	STE20-like serine/threonine-protein kinase OS=Homo sapiens OX=9606 GN=SLK PE=1 SV=1	0.011	1.106	1	1	4	1	1	1
137	Cytospin-B OS=Homo sapiens OX=9606 GN=SPECC1 PE=1 SV=1	0.011	1.106	1	1	4	1	1	1
138	Chromobox protein homolog 6 OS=Homo sapiens OX=9606 GN=CBX6 PE=1 SV=1	0.014	1.07	2	1	2	1	1	1
139	Chromobox protein homolog 8 OS=Homo sapiens OX=9606 GN=CBX8 PE=1 SV=3	0.014	1.07	2	1	2	1	1	1
140	Rho guanine nucleotide exchange factor 40 OS=Homo sapiens OX=9606 GN=ARHGEF40 PE=1 SV=3	0.014	1.065	1	1	2	1	1	1
141	Myosin-10 OS=Homo sapiens OX=9606 GN=MYH10 PE=1 SV=3	0.014	1.053	1	1	1	1	1
142	Vinculin OS=Homo sapiens OX=9606 GN=VCL PE=1 SV=4	0.014	1.048	1	1	1	1		1
143	Heterogeneous nuclear ribonucleoprotein A1-like 2 OS=Homo sapiens OX=9606 GN=HNRNPA1L2 PE=2 SV=2	0.014	1.045	4	1	1	1		1
144	Lamin-B1 OS=Homo sapiens OX=9606 GN=LMNB1 PE=1 SV=2	0.014	1.043	1	1	2	1	1	1
145	Lamin-B2 OS=Homo sapiens OX=9606 GN=LMNB2 PE=1 SV=4	0.014	1.043	1	1	2	1	1	1
146	Heat shock 70 kDa protein 6 OS=Homo sapiens OX=9606 GN=HSPA6 PE=1 SV=2	0.014	1.032	1	1	2	1	1	1
147	Heat shock 70 kDa protein 1B OS=Homo sapiens OX=9606 GN=HSPA1B PE=1 SV=1	0.014	1.032	1	1	2	1	1	1
148	Heat shock 70 kDa protein 1-like OS=Homo sapiens OX=9606 GN=HSPA1L PE=1 SV=2	0.014	1.032	1	1	2	1	1	1
149	Toll-interacting protein OS=Homo sapiens OX=9606 GN=TOLLIP PE=1 SV=1	0.013	1.025	3	1	2	1	1	1
150	Reticulon-4 OS=Homo sapiens OX=9606 GN=RTN4 PE=1 SV=2	0.013	1.025	1	1	1	1		1
151	Ergosterol biosynthetic protein 28 homolog OS=Homo sapiens OX=9606 GN=ERG28 PE=1 SV=1	0.021	1.005	6	1	2	1	1	1
152	Histidine--tRNA ligase, cytoplasmic OS=Homo sapiens OX=9606 GN=HARS1 PE=1 SV=2	0.021	1.003	2	1	1	1		1
153	Stress-70 protein, mitochondrial OS=Homo sapiens OX=9606 GN=HSPA9 PE=1 SV=2	0.021	1.003	1	1	3	1	1	1
154	Exocyst complex component 4 OS=Homo sapiens OX=9606 GN=EXOC4 PE=1 SV=1	0.021	0.998	2	1	3	1	1	1
155	Cystatin-SA OS=Homo sapiens OX=9606 GN=CST2 PE=1 SV=1	0.024	0.963	5	1	2	1	1	1
156	Leucine-rich repeat-containing protein 15 OS=Homo sapiens OX=9606 GN=LRRC15 PE=2 SV=2	0.029	0.947	2	1	2	1	1	1
157	Tubulin alpha chain-like 3 OS=Homo sapiens OX=9606 GN=TUBAL3 PE=1 SV=2	0.029	0.942	2	1	2	1	1	1
158	Tubulin alpha-8 chain OS=Homo sapiens OX=9606 GN=TUBA8 PE=1 SV=1	0.029	0.942	2	1	2	1	1	1
159	Tubulin alpha-4A chain OS=Homo sapiens OX=9606 GN=TUBA4A PE=1 SV=1	0.029	0.942	2	1	2	1	1	1
160	Uncharacterized protein CCDC197 OS=Homo sapiens OX=9606 GN=CCDC197 PE=1 SV=2	0.031	0.914	7	1	1	1		1
161	Ras-related C3 botulinum toxin substrate 3 OS=Homo sapiens OX=9606 GN=RAC3 PE=1 SV=1	0.031	0.903	4	1	2	1	1	1
162	Ras-related C3 botulinum toxin substrate 2 OS=Homo sapiens OX=9606 GN=RAC2 PE=1 SV=1	0.031	0.903	4	1	2	1	1	1
163	Ras-related C3 botulinum toxin substrate 1 OS=Homo sapiens OX=9606 GN=RAC1 PE=1 SV=1	0.031	0.903	4	1	2	1	1	1
164	Prosaposin OS=Homo sapiens OX=9606 GN=PSAP PE=1 SV=2	0.031	0.889	2	1	1	1		1
165	Transcription factor AP-2-delta OS=Homo sapiens OX=9606 GN=TFAP2D PE=1 SV=1	0.031	0.886	2	1	1	1		1
166	40S ribosomal protein S4, X isoform OS=Homo sapiens OX=9606 GN=RPS4X PE=1 SV=2	0.031	0.882	3	1	1	1		1
167	Serpin B10 OS=Homo sapiens OX=9606 GN=SERPINB10 PE=1 SV=1	0.031	0.867	3	1	1	1		1
168	H(+)/Cl(-) exchange transporter 3 OS=Homo sapiens OX=9606 GN=CLCN3 PE=1 SV=2	0.03	0.85	1	1	2	1	1	1
169	Fibrinogen gamma chain OS=Homo sapiens OX=9606 GN=FGG PE=1 SV=3	0.03	0.841	3	1	2	1	1	1
