# Supplementary material for: S-nitrosylation of EZH2 alters PRC2 assembly, methyltransferase activity, and EZH2 stability to maintain endothelial homeostasis
Source: Nat Commun. 2025 Apr 27;16:3953. doi: 10.1038/s41467-025-59003-x (PMC12034783; doi:10.1038/s41467-025-59003-x)
Supplement: Supplementary file 6 — Supplementary Data 3 [file 41467_2025_59003_MOESM6_ESM.xlsx]

## Sheet: Sheet1
	Supplementary Data : List of reagents and resources used in this study
	REAGENT or RESOURCE
	Antibodies	SOURCE	Catalog number	RRID	Assays and dilution used
	EZH2 mAb	Cell Signaling Technology	#5246	AB_2798987	WB(1:1000), IP(1µg), IF(1:1000), IF/IHC(1:100)
	Jarid 2 Rabbit mAb	Cell Signaling Technology	#13594	AB_2798269	WB(1:1000)
	SUZ12 Rabbit mAb	Cell Signaling Technology	#3737	AB_2799833	WB(1:1000)
	EZH1 Rabbit mAb	Cell Signaling Technology	#42088	AB_2799212	WB(1:1000)
	EED Rabbit mAb	Cell Signaling Technology	#51673	AB_2923355	WB(1:1000)
	AEBP2 Rabbit mAb	Cell Signaling Technology	#14129	AB_2798398	WB(1:1000)
	H3K27me3 Rabbit mAb	Cell Signaling Technology	#9733	AB_2797834	WB(1:1000), cut&run(1:50), IF(1:1000), IF/IHC(1:100)
	UTX Rabbit mAb	Cell Signaling Technology	#33510	AB_2721244	WB(1:1000)
	JMJD3 Rabbit mAb	Cell Signaling Technology	#3457	AB_1549620	WB(1:1000)
	HA‐Tag Rabbit mAb	Cell Signaling Technology	#3724	AB_2665471	WB(1:1000), IP(1µg)
	GAPDH Rabbit mAb	Cell Signaling Technology	#5174	AB_2799390	WB(1:1000)
	α-Tubulin Mouse mAb	Abclonal	AC012	AB_2768341	WB(1:1000)
	β-actin Rabbit mAb	Cell Signaling Technology	#3700	AB_2566811	WB(1:1000)
	H3 Rabbit mAb	Cell Signaling Technology	#4499	AB_2943236	WB(1:1000)
	S-Nitrocysteine Mouse mAb	Abcam	#94930	AB_10697568	WB(1:1000), IP(1µg)
	Ubiquitin Rabbit pAb	Cell Signaling Technology	#3933	AB_3075532	WB(1:1000)
	eNOS Rabbit mAb	Cell Signaling Technology	#32027	AB_2728756	WB(1:1000)
	ICAM 1 Rabbit mAb	Cell Signaling Technology	#4915	AB_2280018	WB(1:1000)
	VE-cadherin Mouse mAb	Santa Cruz	sc-9989	AB_2077957	WB(1:1000), IF(1:1000), IF/IHC(1:25)
	TMT Antibody Mouse mAb	Thermo Fisher Scientific	90075	AB_10854708	WB(1:1000), IP(1µg)
	14-3-3 epsilon Rabbit mAb	Abclonal	A4933	AB_2863392	WB(1:1000)
	Anti-Rabbit IgG (H+L), HRP Conjugate antibody	Cell Signaling Technology	#7074	AB_2099233	WB(1:2000)
	Anti-Mouse IgG (H+L), HRP Conjugated antibody	Cell Signaling Technology	#7076	AB_330924	WB(1:2000)
	Goat anti-Rabbit IgG (H+L) Cross-Adsorbed Secondary Antibody, Alexa Fluor™ 488	Thermo Fisher Scientific	# A32723	AB_143165	IF(1:4000)
	Goat anti-Rabbit IgG (H+L) Highly Cross-Adsorbed Secondary Antibody, Alexa Fluor™ 546	Thermo Fisher Scientific	# A-11035	AB_2534093	IF(1:4000)
	HA Tag Monoclonal Antibody (2-2.2.14), Alexa Fluor™ 647	Thermo Fisher Scientific	# 26183-A647	AB_2610626	IF(1:2000)
	Critical Commercial Assays	SOURCE	Catalog number
	EpiQuik™ Histone Methyltransferase Activity/Inhibition Assay Kit (H3-K27)	Epigentek	# P-3005
	Imprint® Chromatin Immunoprecipitation Kit (CUT & RUN assay kit)	Cell signaling Technology	#86652
	Phusion Site-Directed Mutagenesis Kit	Thermo Fisher Scientific™	#F541
	Pierce TM S-Nitrosylation Western Blot kit	Thermo Fisher Scientific™	#90105
	Biotin Switch Assay kit	Abcam	ab236207
	Deposited Data	SOURCE	IDENTIFIER
	Mass Spectrometry Analysis of EZH2 w &w/o GSNO stimulation	This Paper	PXD050209
	Experimental Models: Organisms/Strains	SOURCE	IDENTIFIER
	Male Sprague Dawley (SD) Rats	Breeding Facility, Animal Housing Facility, BITS Pilani, Pilani Campus	Originally Procured from National Laboratory Animal Centre, CSIR-CDRI, Lucknow, India
	Male Wistar Rats	Breeding Facility, Animal Housing Facility, BITS Pilani, Pilani Campus	Originally Procured from National Laboratory Animal Centre, CSIR-CDRI, Lucknow, India
	Experimental Models: primary cells and cell lines	SOURCE	IDENTIFIER
	EA.hy926	ATCC, Manassas, USA	#CRL-2922
	HUVEC	HiMedia Laboratories	#RM1112
	HEK-293	Kind gift from Prof. Uma Dubey (Department of Biological Sciences, Birla Institute of Technology and Science Pilani, Pilani Campus, India)	Originally Procured from NCCS Pune, India
	Recombinant DNA	SOURCE	IDENTIFIER
	EZH2 recombinant protein	MyBioSource	Cat #MBS2097714
	RT-PCR primers
	Primer Name	Primer sequence (5’-3’)
	KDR	Forward: CCTCCTTCTCTAGACAGGCG
		Reverse: CCTCTGTCCCCTGCAAGTAA
	TBX20	Forward: ACAGCCTCATTGCTCAACCT
		Reverse: GCTCTCCACACTTTCCCTCT
	VEGFAa	Forward: GGCCAGCACATAGGAGAGAT
		Reverse: ACGCTCCAGGACTTATACCG
	MMP2	Forward: CTACTGAGTGGCCGTGTTTG
		Reverse: TCCCTGAGGTTCTCTTGCTG
	TIE 2	Forward: CAGCCTCTACCCTTAGCTCC
		Reverse: AAAGGCCGAAGTCTGCAATC
	TEK	Forward: TGGACAAGAGGGATGCAAGT
		Reverse: TGCCTTCTCTCTCACACTGG
	FGF2	Forward: AGTCTTCGCCAGGTCATTGA
		Reverse: CCTGAGTATTCGGCAACAGC
	Angiopoietin 2	Forward: GTGTCCTCTTCCACCACAGA
		Reverse: TCAGCCTCGGGTTCATCTTT
	EZH2	Forward: GCTTCCTACATCGTAAGTGCAA
		Reverse: GCTCCCTCCAAATGCTGGTA
	ChIP-PCR primers
	Promoter Primer Name	Primer sequence (5’-3’)
	VEGFAa	Forward: GGCCAGCACATAGGAGAGAT
		Reverse: ACGCTCCAGGACTTATACCG
	TBX20	Forward: ACAGCCTCATTGCTCAACCT
		Reverse: GCTCTCCACACTTTCCCTCT
	FGF2	Forward: AGTCTTCGCCAGGTCATTGA
		Reverse: CCTGAGTATTCGGCAACAGC
	MMP2	Forward: CTACTGAGTGGCCGTGTTTG
		Reverse: TCCCTGAGGTTCTCTTGCTG
	Angiopoietin 2	Forward: GTGTCCTCTTCCACCACAGA
		Reverse: TCAGCCTCGGGTTCATCTTT
	Primers for inserting point mutation at specific locations
	Primer Name	Primer sequence (5’-3’)
	EZH2 -260	Forward: TCCTCCTGAAAGTACCCCCAACATAGATGG
		Reverse: AGTGCGCCTGGGAGCTGC
	EZH2 329	Forward: TGGACCACAGAGTTACCAGCATT
		Reverse: CAAGGTTTGTTGTCTAGAGC
	EZH2 720	Forward: AAATCCAAACAGCTATGCAAAAG
		Reverse: ACCGAATGATTTGCAAAAC
