# Supplementary material for: S-nitrosylation of EZH2 alters PRC2 assembly, methyltransferase activity, and EZH2 stability to maintain endothelial homeostasis
Source: Nat Commun. 2025 Apr 27;16:3953. doi: 10.1038/s41467-025-59003-x (PMC12034783; doi:10.1038/s41467-025-59003-x)
Supplement: Supplementary file 8 — Source Data [file 41467_2025_59003_MOESM8_ESM.xlsx]

## Sheet: Figure 1A
		EZH2	GAPDH	EZH2/GAPDH	Fold Change					EZH2	GAPDH	EZH2/GAPDH	Fold Change
Biological Replicate 1	0 hour	71.813	52.314	1.37273	1			Biological Replicate 1	0 hour	5.4627	7.374	0.740806	1
	0.5 hour	70.634	74.481	0.948349	0.690849				2 hours	4.1193	17.42	0.23647	0.319206
	1 hour	91.276	88.246	1.03434	0.753488				4 hours	2.0275	36.498	0.055551	0.0749873
Biological Replicate 2	0 hour	79.612	69.474	1.14593	1			Biological Replicate 2	0 hour	38.564	37.927	1.0168	1
	0.5 hour	88.412	81.541	1.08426	0.946191				2 hours	11.559	69.11	0.167255	0.164492
	1 hour	67.074	47.108	1.42383	1.24252				4 hours	22.317	67.793	0.329193	0.323756
Biological Replicate 3	0 hour	135.887	72.598	1.87177	1			Biological Replicate 3	0 hour	1.706	0.463	3.68467	1
	0.5 hour	168.238	71.07	2.36722	1.26469				2 hours	11.103	15.369	0.722428	0.196063
	1 hour	101.165	59.261	1.70711	0.912028				4 hours	3.194	12.765	0.250215	0.0679072
Biological Replicate 4	0 hour	40.046	84.242	0.475369	1			Biological Replicate 4	0 hour	37.481	43.953	0.852752	1
	0.5 hour	61.984	151.162	0.41005	0.862594				2 hours	32.622	83.961	0.388538	0.455628
	1 hour	33.989	90.258	0.376576	0.792177				4 hours	38.35	77.288	0.496196	0.581876
		EZH2	GAPDH	EZH2/GAPDH	Fold Change
Biological Replicate 5	0 hour	34.154	131.944	0.258852
	0.5 hour	40.823	139.943	0.291712	1.12694
	1 hour	47.753	108.746	0.439124	1.69643
	2 hours	10.11	102.816	0.098331	0.379873
	4 hours	12.558	98.16	0.127934	0.494236

## Sheet: Figure 1B
		H3K27me3	Histone H3	H3K27me3/Histone H3	Fold Change					H3K27me3	Histone H3	H3K27me3/Histone H3	Fold Change
Biological Replicate 1	0 hour	28.743	79.996	0.359305	1			Biological Replicate 1	0 hour	22.689	43.492	0.521682	1
	0.5 hour	37.356	63.008	0.592877	1.65006				2 hours	0.394	33.544	0.0117458	0.0225152
	1 hour	9.666	49.445	0.19549	0.544077				4 hours	5.802	37.969	0.152809	0.292916
Biological Replicate 2	0 hour	9.705	57.283	0.169422	1			Biological Replicate 2	0 hour	21.412	56.616	0.378197	1
	0.5 hour	8.723	61.34	0.142207	0.839368				2 hours	9.613	63.78	0.150721	0.398526
	1 hour	0.4	36.216	0.0110448	0.0651913				4 hours	12.643	46.932	0.26939	0.7123
Biological Replicate 3	0 hour	12.139	79.388	0.152907	1			Biological Replicate 3	0 hour	49.871	16.365	3.04742	1
	0.5 hour	14.717	37.799	0.389349	2.54631				2 hours	54.21	31.942	1.69714	0.55691
	1 hour	0.2	10.524	0.0190042	0.124286				4 hours	41.94	28.558	1.46859	0.481913
		H3K27me3	Histone H3	H3K27me3/Histone H3	Fold Change
Biological Replicate 4	0 hour	40.09	101.193	0.396174	1
	0.5 hour	40.374	122.118	0.330615	0.83452
	1 hour	14.476	94.708	0.152849	0.385813
	2 hours	6.925	76.206	0.0908721
	4 hours	4.191	77.654	0.0539702	0.136229

## Sheet: Figure 1C
		EZH2	b-Actin	EZH2/b-Actin	Fold Change
Biological Replicate 1	Control	77.348	84.613	0.914138	1
	SNP	44.869	84.881	0.528611	0.578261
Biological Replicate 2	Control	46.836	89.705	0.522111	1
	SNP	26.538	100.359	0.264431	0.506464
Biological Replicate 3	Ctrl	98.631	101.296	0.973691	1
	SNP	52.044	101.891	0.510781	0.524582
		H3K27me3	Histone H3	H3K27me3/Histone H3	Fold Change
Biological Replicate 1	Control	66.809	24.747	2.69968	1
	SNP	25.428	22.567	1.12678	0.417375
Biological Replicate 2	Control	28.802	23.435	1.22902	1
	SNP	34.833	46.943	0.742028	0.603757
Biological Replicate 3	Control	50.258	67.091	0.749102
	SNP	29.813	57.514	0.518361	0.691976

## Sheet: Figure 1D
		EED	EZH2	EED/EZH2	Fold Change				EED	EZH2	EED/EZH2	Fold Change				EED	EZH2	EED/EZH2	Fold Change
Biological Replicate 1	Control	103.622	74.004	1.40022	1		Biological Replicate 2	Control	22.874	26.188	0.873453	1		Biological Replicate 3	Control	25.926	44.758	0.579248	1
	SNP 30 mins	110.346	49.615	2.22405	1.58835			SNP 30 mins	23.344	23.099	1.01061	1.15702			SNP 30 mins	31.475	45.162	0.696935	1.20317
		Histone H3	EZH2	Histone H3/EZH2					Histone H3	EZH2	Histone H3/EZH2					Histone H3	EZH2	Histone H3/EZH2
	Control	138.42	74.004	1.87044	1			Control	15.274	26.188	0.583244	1			Control	7.305	44.758	0.163211	1
	SNP 30 mins	106.104	49.615	2.13855	1.14334			SNP 30 mins	9.759	23.099	0.422486	0.724372			SNP 30 mins	9.914	45.162	0.219521	1.34501
		SUZ12	EZH2	SUZ12/EZH2					SUZ12	EZH2	SUZ12/EZH2					SUZ12	EZH2	SUZ12/EZH2
	Control	62.155	74.004	0.839887	1			Control	33.871	26.188	1.29338	1			Control	35.516	44.758	0.793512	1
	SNP 30 mins	7.043	49.615	0.141953	0.169014			SNP 30 mins	14.065	23.099	0.608901	0.470783			SNP 30 mins	13.914	45.162	0.308091	0.388263
		JARID2	EZH2	JARID2/EZH2					JARID2	EZH2	JARID2/EZH2					JARID2	EZH2	JARID2/EZH2
	Control	90.963	74.004	1.22916	1			Control	61.179	26.188	2.33615	1			Control	32.26	44.758	0.720765	1
	SNP 30 mins	59.466	49.615	1.19855	0.975093			SNP 30 mins	76.289	23.099	3.3027	1.41374			SNP 30 mins	31.852	45.162	0.705283	0.97852
		AEBP2	EZH2	AEBP2/EZH2					AEBP2	EZH2	AEBP2/EZH2					AEBP2	EZH2	AEBP2/EZH2
	Control	63.619	74.004	0.85967	1			Control	11.076	26.188	0.422942	1			Control	14.829	44.758	0.331315	1
	SNP 30 mins	51.081	49.615	1.02955				SNP 30 mins	15.219	23.099	0.65886	1.5578			SNP 30 mins	17.047	45.162	0.377463	1.13929

## Sheet: Figure 1E
			Cytosol								Nuclear
			EZH2	GAPDH	EZH2/GAPDH	Fold Change					EZH2	Histone H3	EZH2/Histone H3	Fold Change
Biological Replicate 1	SNP	0 hour	1.037	61.533	0.0168527	1		Biological Replicate 1	SNP	0 hour	37.12	23.987	1.5475	1
		0.5 hour	1.304	42.819	0.0304538	1.80705				0.5 hour	23.35	19.929	1.17166	0.757128
		1 hour	1.587	37.775	0.0420119	2.49288				1 hour	12.737	13.477	0.945092	0.61072
Biological Replicate 2	SNP	0 hour	0.757	62.831	0.0120482	1		Biological Replicate 2	SNP	0 hour	5.213	37.108	0.140482	1
		0.5 hour	0.522	30.409	0.017166	1.42478				0.5 hour	10.971	96.723	0.113427	0.807414
		1 hour	0.301	11.185	0.026911	2.23362				1 hour	7.932	97.664	0.0812172	0.578133
			Cytosol								Nuclear
			EZH2	GAPDH	EZH2/GAPDH	Fold Change					EZH2	Histone H3	EZH2/Histone H3	Fold Change
Biological Replicate 3	SNP	0 hour	13.236	10.007	1.32267	1		Biological Replicate 3	SNP	0 hour	59.596	22.46	2.65343	1
		0.5 hour	19.034	10.11	1.88269	1.4234				0.5 hour	75.756	54.697	1.38501	0.521971
		1 hour	18.209	7.3	2.49438	1.88586				1 hour	32.181	23.809	1.35163	0.509391
Biological Replicate 4	SNP	0 hour	17.905	77.781	0.230198	1		Biological Replicate 4	SNP	0 hour	72.031	21.674	3.32338	1
		0.5 hour	36.833	77.608	0.474603	2.06172				0.5 hour	78.499	28.211	2.78257	0.837269
		1 hour	32.067	75.187	0.426497	1.85274				1 hour	51.453	21.892	2.35031	0.707204

## Sheet: Figure 2A
				EZH2	b-Actin	EZH2/b-Actin	Fold Change
	Biological Replicate 1	GSNO	0 hour	53.85	95.567	0.563479	1
			0.5 hour	17.484	47.212	0.37033	0.65722
			1 hour	16.397	52.025	0.315175	0.559338
			2 hours	11.91	78.53	0.151662	0.269152
	Biological Replicate 2	GSNO	0 hour	16.087	69.695	0.23082	1
			0.5 hour	12.068	59.568	0.202592	0.877706
			1 hour	15.265	59.523	0.256455	1.11106
			2 hours	3.462	41.528	0.0833654	0.361171
	Biological Replicate 3	GSNO	0 hour	37.321	82.395	0.452952	1
			0.5 hour	15.099	31.138	0.484906	1.07055
			1 hour	25.5	36.349	0.701532	1.5488
			2 hours	9.406	102.204	0.0920316	0.203182
	Biological Replicate 4	GSNO	0 hour	13.719	75.695	0.181241	1
			0.5 hour	13.381	84.016	0.159267	0.878762
			1 hour	9.341	62.645	0.14911	0.822719
			2 hours	4.199		#DIV/0!	#DIV/0!
				H3K27me3	Histone H3	H3K27me3/Histone H3	Fold Change
	Biological Replicate 1	GSNO	0 hour	44.891	171.505	0.261747	1
			0.5 hour	14.649	98.966	0.148021	0.565509
			1 hour	8.804	84.993	0.103585	0.395744
			2 hours	3.778	78.801	0.0479436	0.183167
	Biological Replicate 2	GSNO	0 hour	12.959	73.037	0.177431	1
			0.5 hour	10.763	67.927	0.15845	0.893022
			1 hour	7.36	57.635	0.1277	0.719719
			2 hours	2.728	41.728	0.0653758	0.368458
	Biological Replicate 3	GSNO	0 hour	93.676	105.187	0.890566	1
			0.5 hour	83.363	101.861	0.8184	0.918965
			1 hour	50.846	101.492	0.500985	0.562547
			2 hours	15.79	79.488	0.198646	0.223056
	Biological Replicate 4	GSNO	0 hour	173.08	168.673	1.02613	1
			0.5 hour	146.201	162.535	0.899505	0.876601
			1 hour	57.231	117.356	0.48767	0.475253
			2 hours	43.175	115.108	0.375083	0.365532

## Sheet: Figure 2B
		EZH2	GAPDH	EZH2/GAPDH	Fold Change
Biological Replicate 1	Control	36.449	22.916	1.59055	1
	GSNO	19.155	32.39	0.591386	0.371813
Biological Replicate 2	Control	31.681	33.991	0.932041	1
	GSNO	20.249	39.181	0.516807	0.554489
Biological Replicate 3	Control	17.849	66.016	0.270374	1
	GSNO	8.465	51.242	0.165197	0.610993

## Sheet: Figure 2C
		H3K27me3	Histone H3	H3K27me3/Histone H3	Fold Change
Biological Replicate 1	Control	58.991	67.582	0.87288	1
	GSNO	32.779	57.631	0.568774	0.651606
Biological Replicate 2	Control	110.983	75.505	1.46988	1
	GSNO	55.282	79.232	0.697723	0.474682
Biological Replicate 3	Control	101.147	79.748	1.26833	1
	GSNO	102.625	108.514	0.945731	0.745649

## Sheet: Figure 2D
		Cytosolic Fraction							Nuclear Fraction
		EZH2	GAPDH	EZH2/GAPDH	Fold Change				EZH2	Histone H3	EZH2/Histone H3	Fold Change
Biological Replicate 1	GSNO 0 hour	10.129	118.639	0.0853766	1		Biological Replicate 1	GSNO 0 hour	64.398	67.396	0.955517	1
	GSNO 0.5 hour	14.656	121.678	0.120449	1.4108			GSNO 0.5 hour	41.003	73.065	0.561185	0.587311
	GSNO 1 hour	18.059	95.595	0.188912	2.21268			GSNO 1 hour	27.696	107.3	0.258117	0.270134
Biological Replicate 2	GSNO 0 hour	6.479	53.569	0.120947	1		Biological Replicate 2	GSNO 0 hour	56.824	38.799	1.46457	1
	GSNO 0.5 hour	11.403	38.002	0.300063	2.48095			GSNO 0.5 hour	30.074	60.195	0.49961	0.34113
	GSNO 1 hour	28.258	71.313	0.396253	3.27626			GSNO 1 hour	21.378	59.647	0.358409	0.244719
Biological Replicate 3	GSNO 0 hour	7.896	14.655	0.538792	1		Biological Replicate 3	GSNO 0 hour	98.333	120.426	0.816543	1
	GSNO 0.5 hour	17.038	15.63	1.09008	2.0232			GSNO 0.5 hour	37.841	71.301	0.530722	0.649962
	GSNO 1 hour	39.239	34.465	1.13852	2.11309			GSNO 1 hour	38.244	67.134	0.569667	0.697657

## Sheet: Figure 2F
		IP: EZH2
		SUZ12	EZH2	SUZ12/EZH2	Fold Change
Biological Replicate 1	Control	31.502	65.607	0.480162	1
	GSNO	2.333	47.943	0.048662	0.101345
Biological Replicate 2	Control	20.068	26.771	0.749617	1
	GSNO	12.358	42.91	0.287998	0.384194
Biological Replicate 3	Control	41.745	27.074	1.54189	1
	GSNO	39.438	72.064	0.547264	0.354931

[truncated: 109 more sheets: Figure 2G, Figure 2H, Figure 2I, Figure 2J, Figure 2K, Figure 2L, Figure 3A, Figure 3B, Figure 3C, Figure 3D, Figure 3E, Figure 3F, Figure 3G, Figure 3H, Figure 3I, Figure 4A, Figure 4B, Figure 4C, Figure 4D, Figure 4E …]
